# Supplementary material for: Nanoscale visualization of crack tips inside molten corium–concrete interaction debris using 3D-FIB-SEM with multiphase positional misalignment correction
Source: Microscopy (Oxf). 2025 Jan 25;74(4):293–302. doi: 10.1093/jmicro/dfaf005 (PMC12342770; doi:10.1093/jmicro/dfaf005)
Supplement: dfaf005_Supp [file dfaf005_supp.zip]

Archive with 1 entries (1 files):
- suppl_data/Movie SD1_slice_series_Fuel_debris_MPPM_correction.avi
